# Supplementary material for: Endemic fluoroquinolone-resistant Salmonella enterica serovar Kentucky ST198 in northern India
Source: Microb Genom. 2019 Jun 5;5(7):e000275. doi: 10.1099/mgen.0.000275 (PMC6700665; doi:10.1099/mgen.0.000275)
Supplement: Supplementary File 1 [file mgen-5-275-s001.xlsx]

## Sheet: Supplementary_Table1
Supplementary Table 1. Accession numbers and metadata of sequences used in this study
Name	This Study	Country	Year	Source	GyrA_parC_mutations	Sample accession numbers	Study accessions	Submittted by
G18	Yes	India	2014	goat	S83F_D87Y_S80I	ERS2968177	PRJEB30273	Post Graduate Institute of Medical Education and Research
C139	Yes	India	2014	chicken	S83F_D87Y_S80I	ERS2968165	PRJEB30273	Post Graduate Institute of Medical Education and Research
C155	Yes	India	2014	chicken	S83F_D87Y_S80I	ERS2968171	PRJEB30273	Post Graduate Institute of Medical Education and Research
C73	Yes	India	2014	chicken	S83F_D87Y_S80I	ERS2968174	PRJEB30273	Post Graduate Institute of Medical Education and Research
M706	Yes	India	2017	human	S83F_D87Y_S80I	ERS2968180	PRJEB30273	Post Graduate Institute of Medical Education and Research
C144	Yes	India	2014	chicken	S83F_D87Y_S80I	ERS2968169	PRJEB30273	Post Graduate Institute of Medical Education and Research
C78	Yes	India	2014	chicken	S83F_D87Y_S80I	ERS2968176	PRJEB30273	Post Graduate Institute of Medical Education and Research
S207	Yes	India	2015	human	S83F_D87Y_S80I	ERS2968181	PRJEB30273	Post Graduate Institute of Medical Education and Research
C162	Yes	India	2014	chicken	S83F_D87Y_S80I	ERS2968173	PRJEB30273	Post Graduate Institute of Medical Education and Research
C75	Yes	India	2014	chicken	S83F_D87Y_S80I	ERS2968175	PRJEB30273	Post Graduate Institute of Medical Education and Research
1185_15	Yes	India	2015	human	S83F_D87Y_S80I	ERS2968159	PRJEB30273	Post Graduate Institute of Medical Education and Research
768_14	Yes	India	2014	human	S83F_D87Y_S80I	ERS2968161	PRJEB30273	Post Graduate Institute of Medical Education and Research
C140	Yes	India	2014	chicken	S83F_D87Y_S80I	ERS2968166	PRJEB30273	Post Graduate Institute of Medical Education and Research
H243	Yes	India	2014	human	S83F_D87Y_S80I	ERS2968179	PRJEB30273	Post Graduate Institute of Medical Education and Research
C161	Yes	India	2014	chicken	S83F_D87Y_S80I	ERS2968172	PRJEB30273	Post Graduate Institute of Medical Education and Research
C134	Yes	India	2014	chicken	S83F_D87Y_S80I	ERS2968163	PRJEB30273	Post Graduate Institute of Medical Education and Research
G26	Yes	India	2014	goat	S83F_D87Y_S80I	ERS2968178	PRJEB30273	Post Graduate Institute of Medical Education and Research
1414_16	Yes	India	2016	human	S83F_D87Y_S80I	ERS2968160	PRJEB30273	Post Graduate Institute of Medical Education and Research
C137	Yes	India	2014	chicken	S83F_D87Y_S80I	ERS2968164	PRJEB30273	Post Graduate Institute of Medical Education and Research
C143	Yes	India	2014	chicken	S83F_D87Y_S80I	ERS2968168	PRJEB30273	Post Graduate Institute of Medical Education and Research
C133	Yes	India	2014	chicken	S83F_D87Y_S80I	ERS2968162	PRJEB30273	Post Graduate Institute of Medical Education and Research
C141	Yes	India	2014	chicken	S83F_D87Y_S80I	ERS2968167	PRJEB30273	Post Graduate Institute of Medical Education and Research
C148	Yes	India	2014	chicken	S83F_D87Y_S80I	ERS2968170	PRJEB30273	Post Graduate Institute of Medical Education and Research
SRR7180154		England	2017	human	S83F_D87N_S80I	SRR7180154	PRJNA248792	Public Health England
SRR7180151		England	#N/A	#N/A	S83F_D87Y_S80I	SRR7180151	PRJNA248792	Public Health England
SRR7172450		England	2016	human	S83F_D87Y_S80I	SRR7172450	PRJNA248792	Public Health England
SRR7163883		England	2017	human	S83F_D87Y_S80I	SRR7163883	PRJNA248792	Public Health England
SRR7163819		England	2017	human	S83F_D87Y_S80I	SRR7163819	PRJNA248792	Public Health England
SRR7163798		England	2015	human	S83F_D87Y_S80I	SRR7163798	PRJNA248792	Public Health England
SRR7159887		England	2017	human	S83F	SRR7159887	PRJNA248792	Public Health England
SRR7140659		England	2018	human	S83F_D87N_S80I	SRR7140659	PRJNA248792	Public Health England
SRR7130554		US	2016	chicken	WT	SRR7130554	PRJNA186035	FDA Center for Food Safety and Applied Nutrition (CFSAN)
SRR7130550		US	2016	chicken	WT	SRR7130550	PRJNA186035	FDA Center for Food Safety and Applied Nutrition (CFSAN)
SRR7123196		England	2017	human	S83F_D87N_S80I	SRR7123196	PRJNA248792	Public Health England
SRR7108921		England	2016	human	S83F_D87N_S80I	SRR7108921	PRJNA248792	Public Health England
SRR7090686		England	2016	human	S83F_D87N_S80I	SRR7090686	PRJNA248792	Public Health England
SRR7090676		England	2018	human	S83F_D87N_S80I	SRR7090676	PRJNA248792	Public Health England
SRR6475346		US	2017	chicken	WT	SRR6475346	PRJNA186035	FDA Center for Food Safety and Applied Nutrition (CFSAN)
SRR6324270		England	2015	human	S83F_D87N_S80I	SRR6324270	PRJNA248792	Public Health England
SRR6324211		England	2015	human	S83F_D87Y_S80I	SRR6324211	PRJNA248792	Public Health England
SRR5633228		England	2017	human	S83F_D87Y_S80I	SRR5633228	PRJNA248792	Public Health England
SRR5633145		England	2017	human	S83F_D87Y_S80I	SRR5633145	PRJNA248792	Public Health England
SRR5632280		England	2017	human	S83F_D87N_S80I	SRR5632280	PRJNA248792	Public Health England
SRR5632081		England	2017	human	S83F_D87Y_S80I	SRR5632081	PRJNA248792	Public Health England
SRR5631941		England	2017	human	S83F_D87Y_S80I	SRR5631941	PRJNA248792	Public Health England
SRR5631933		England	2017	human	S83F_D87Y_S80I	SRR5631933	PRJNA248792	Public Health England
SRR5631921		England	2017	human	S83F_D87N_S80I	SRR5631921	PRJNA248792	Public Health England
SRR5631553		England	2017	human	S83F_D87Y_S80I	SRR5631553	PRJNA248792	Public Health England
SRR5631543		England	2017	human	S83F_D87N_S80I	SRR5631543	PRJNA248792	Public Health England
SRR5585274		England	2017	human	S83F_D87N_S80I	SRR5585274	PRJNA248792	Public Health England
SRR5585240		England	2017	human	S83F_D87G_S80I	SRR5585240	PRJNA248792	Public Health England
SRR5585119		England	2017	human	S83F_D87Y_S80I	SRR5585119	PRJNA248792	Public Health England
SRR5585056		England	2017	human	S83F_D87Y_S80I	SRR5585056	PRJNA248792	Public Health England
SRR5584975		England	2017	human	S83F_D87Y_S80I	SRR5584975	PRJNA248792	Public Health England
SRR5584798		England	2017	human	S83F_D87N_S80I	SRR5584798	PRJNA248792	Public Health England
SRR5584738		England	2017	human	S83F_D87Y_S80I	SRR5584738	PRJNA248792	Public Health England
SRR5584614		England	2017	human	S83F_D87N_S80I	SRR5584614	PRJNA248792	Public Health England
SRR5584565		England	2017	human	S83F_D87Y_S80I	SRR5584565	PRJNA248792	Public Health England
SRR5584105		England	2017	human	S83F_D87Y_S80I	SRR5584105	PRJNA248792	Public Health England
SRR5583964		England	2017	human	S83F_D87N_S80I	SRR5583964	PRJNA248792	Public Health England
SRR5583255		England	2017	human	S83F_D87Y_S80I	SRR5583255	PRJNA248792	Public Health England
SRR5583183		England	2017	human	S83F_D87G_S80I	SRR5583183	PRJNA248792	Public Health England
SRR5216461		England	2016	human	S83F_D87Y_S80I	SRR5216461	PRJNA248792	Public Health England
SRR5194289		England	2015	human	S83F_D87G_S80I	SRR5194289	PRJNA248792	Public Health England
SRR5193504		England	2015	human	S83F_D87Y_S80I	SRR5193504	PRJNA248792	Public Health England
SRR5193250		England	2015	human	S83F_D87N_S80I	SRR5193250	PRJNA248792	Public Health England
SRR5193173		England	2015	human	S83F_D87N_S80I	SRR5193173	PRJNA248792	Public Health England
SRR3664885		US	2012	ground turkey	WT	SRR3664885	PRJNA292661	FDA
SRR3664843		US	2012	ground beef	WT	SRR3664843	PRJNA292661	FDA
SRR3322981		England	2015	human	S83F_D87N_S80I	SRR3322981	PRJNA248792	Public Health England
SRR3322739		England	2015	human	S83F_D87N_S80I	SRR3322739	PRJNA248792	Public Health England
SRR3322732		England	2015	human	S83F_D87N_S80I	SRR3322732	PRJNA248792	Public Health England
SRR3322682		England	2015	human	S83F_D87Y_S80I	SRR3322682	PRJNA248792	Public Health England
SRR3322638		England	2016	human	S83F_D87N_S80I	SRR3322638	PRJNA248792	Public Health England
SRR3322413		England	2015	human	S83F_D87N_S80I	SRR3322413	PRJNA248792	Public Health England
SRR3322081		England	2015	human	S83F_D87N_S80I	SRR3322081	PRJNA248792	Public Health England
SRR3321883		England	2015	human	S83F_D87N_S80I	SRR3321883	PRJNA248792	Public Health England
SRR3321832		England	2015	human	S83F_D87Y_S80I	SRR3321832	PRJNA248792	Public Health England
SRR3321531		England	2015	human	S83F_D87Y_S80I	SRR3321531	PRJNA248792	Public Health England
SRR3286598		England	2015	human	S83F_D87N_S80I	SRR3286598	PRJNA248792	Public Health England
SRR3284867		England	2015	human	S83F_D87Y_S80I	SRR3284867	PRJNA248792	Public Health England
SRR3049871		England	NA	human	S83F_D87N_S80I	SRR3049871	PRJNA248792	Public Health England
SRR3049771		England	NA	human	S83F	SRR3049771	PRJNA248792	Public Health England
SRR3049602		England	NA	human	S83F_D87Y_S80I	SRR3049602	PRJNA248792	Public Health England
SRR3049274		England	NA	human	S83F_D87Y_S80I	SRR3049274	PRJNA248792	Public Health England
SRR3049228		England	NA	human	S83F_D87Y_S80I	SRR3049228	PRJNA248792	Public Health England
SRR3049200		England	NA	human	S83F_D87N_S80I	SRR3049200	PRJNA248792	Public Health England
SRR3049173		England	NA	human	S83F_D87Y_S80I	SRR3049173	PRJNA248792	Public Health England
SRR3048854		England	NA	human	S83F_D87Y_S80I	SRR3048854	PRJNA248792	Public Health England
SRR3048828		England	NA	human	S83F_D87Y_S80I	SRR3048828	PRJNA248792	Public Health England
SRR3048553		England	NA	human	S83F_D87Y_S80I	SRR3048553	PRJNA248792	Public Health England
SRR2567183		US	2013	ground beef	WT	SRR2567183	PRJNA292661	FDA
SRR1840667		US	2007	chicken	S83F_D87G_S80I	SRR1840667	PRJNA203445	University of California at Davis
SRR1753657		US	NA	NA	WT	SRR1753657	PRJNA203445	University of California at Davis
SRR1106467		US	2000	human	WT	SRR1106467	PRJNA203445	University of California at Davis
SRR1106466		US	2007	human	WT	SRR1106466	PRJNA203445	University of California at Davis
SRR1106463		US	2011	lizard faeces	S83F_D87G_S80I	SRR1106463	PRJNA203445	University of California at Davis
SRR1106351		US	NA	NA	S83F_D87G_S80I	SRR1106351	PRJNA203445	University of California at Davis
SRR1060577		US	2010	ground turkey	WT	SRR1060577	PRJNA203445	University of California at Davis
ERR526808		Kuwait	2012	human	S83F_D87N_S80I	ERR526808	PRJEB6491	VBC
ERR526807		Kuwait	2012	human	S83F_D87N_S80I	ERR526807	PRJEB6491	VBC
ERR2193144		Ireland	2017	human	S83F_D87Y_S80I	ERR2193144	PRJEB18998	University Hospital Galway
ERR2173692		Ireland	2017	human	S83F_D87N_S80I	ERR2173692	PRJEB18998	University Hospital Galway
ERR2173656		Ireland	2017	human	S83F_D87G_S80I	ERR2173656	PRJEB18998	University Hospital Galway
ERR1817520		Ireland	2016	human	S83F_D87Y_S80I	ERR1817520	PRJEB18998	University Hospital Galway
ERR1817395		Ireland	2016	human	S83F_D87Y_S80I	ERR1817395	PRJEB18998	University Hospital Galway
ERR1816628		Ireland	2016	human	S83F_D87Y_S80I	ERR1816628	PRJEB18998	University Hospital Galway
ERR1810357		Ireland	2016	human	S83F_D87Y_S80I	ERR1810357	PRJEB18998	University Hospital Galway
ERR1802431		Ireland	2016	human	S83F_D87N_S80I	ERR1802431	PRJEB18998	University Hospital Galway
ERR1797555		Ireland	2014	human	S83F_D87Y_S80I	ERR1797555	PRJEB18998	University Hospital Galway
ERR1759205		Denmark	2014	NA	S83F_D87N_S80I	ERR1759205	PRJEB18618	Centre for Genomic Epidemiology
ERR1759204		Denmark	2014	NA	S83F_D87N_S80I	ERR1759204	PRJEB18618	Centre for Genomic Epidemiology
ERR1759203		Denmark	2014	NA	S83F_D87N_S80I	ERR1759203	PRJEB18618	Centre for Genomic Epidemiology
ERR1759202		Denmark	2014	NA	S83F_D87N_S80I	ERR1759202	PRJEB18618	Centre for Genomic Epidemiology
ERR1759182		Denmark	2014	NA	S83F_D87Y_S80I	ERR1759182	PRJEB18618	Centre for Genomic Epidemiology
ERR1759181		Denmark	2014	NA	S83F_D87Y_S80I	ERR1759181	PRJEB18618	Centre for Genomic Epidemiology
ERR1759161		Denmark	2014	NA	S83F_D87Y_S80I	ERR1759161	PRJEB18618	Centre for Genomic Epidemiology
ERR1759160		Denmark	2014	NA	S83F_D87Y_S80I	ERR1759160	PRJEB18618	Centre for Genomic Epidemiology
ERR1759126		Denmark	2014	NA	S83F_D87Y_S80I	ERR1759126	PRJEB18618	Centre for Genomic Epidemiology
ERR1759122		Denmark	2014	NA	S83F_D87Y_S80I	ERR1759122	PRJEB18618	Centre for Genomic Epidemiology
ERR1759121		Denmark	2014	NA	S83F_D87Y_S80I	ERR1759121	PRJEB18618	Centre for Genomic Epidemiology
ERR1759120		Denmark	2014	NA	S83F_D87Y_S80I	ERR1759120	PRJEB18618	Centre for Genomic Epidemiology
ERR1759119		Denmark	2014	NA	S83F_D87Y_S80I	ERR1759119	PRJEB18618	Centre for Genomic Epidemiology
ERR1759099		Denmark	2014	NA	S83F_D87Y_S80I	ERR1759099	PRJEB18618	Centre for Genomic Epidemiology
ERR1759097		Denmark	2014	NA	S83F_D87Y_S80I	ERR1759097	PRJEB18618	Centre for Genomic Epidemiology
ERR1759094		Denmark	2014	NA	S83F_D87Y_S80I	ERR1759094	PRJEB18618	Centre for Genomic Epidemiology
